# Supplementary material for: Activity- and Enrichment-Based Metaproteomics Insights into Active Urease from the Rumen Microbiota of Cattle
Source: Int J Mol Sci. 2022 Jan 13;23(2):817. doi: 10.3390/ijms23020817 (PMC8776097; doi:10.3390/ijms23020817)
Supplement: Supplementary file 1 [file ijms-23-00817-s001.zip]

Archive with 1 entries (1 files):
- ijms-1514253-supplementary.pdf
